# Supplementary material for: The Assembly of EDC4 and Dcp1a into Processing Bodies Is Critical for the Translational Regulation of IL-6
Source: PLoS One. 2015 May 13;10(5):e0123223. doi: 10.1371/journal.pone.0123223 (PMC4430274; doi:10.1371/journal.pone.0123223)
Supplement: S1 Table — (XLSX) [file pone.0123223.s002.xlsx]

## Sheet: Sheet1
	Table S1. PCR primers used in the standard RT-PCR analyses.
			5' primer	3' primer
		CXCL9	AACCCAGATTCAGCAGATGTGAAGG	CCAGGCAGCTGTTGTGAGTGGG
		TNFa	CTTCTGCCTGCTGCACTTTGGA	TCCCAAAGTAGACCTGCCCAGA
		TGFb	AAGCGCATCGAGGCCATCCG	CTGCCCGGGAGAGCAACACG
		IL-1Ra	CAGAGGCCTCCGCAGTCACCTA	CGGGCTGGTCAGCTTCCATCG
		IL-6	CCACAAGCGCCTTCGGTCCA	TCTGCCAGTGCCTCTTTGCTGC
		Cyt-c	CCTGGTGGGCGTGTGCTAC	CAATGCTCCGTTGTTGGCAG
		TIA1	ACAGATGGGTGGCCAGTGGCTT	GCATGTGCTGCACTTTCATGGGA
		G3BP	ATATAGACCGGCGGCGGAGCACG	CACAAATTCCCGCCCGACCAGC
		TTP	AGCCTAGTGGAGGGCCGCAG	CCAGAGGGCAGGCCGGAGAA
		Dcp1a	CCAAGCACTCAGCTCTCCAA	GGGCTCAACGGGATTGTGTA
		Dcp2	GTCGAACCAAATTCCGCCAC	TTGCTGGCTGAAGCCCATTT
		EDC4	TCATCCCTGAGGAGAGCGAA	CAAACCTTGAGGCTAGGGGG
