# Supplementary material for: The Assembly of EDC4 and Dcp1a into Processing Bodies Is Critical for the Translational Regulation of IL-6
Source: PLoS One. 2015 May 13;10(5):e0123223. doi: 10.1371/journal.pone.0123223 (PMC4430274; doi:10.1371/journal.pone.0123223)
Supplement: S2 Table — (XLSX) [file pone.0123223.s003.xlsx]

## Sheet: Sheet1
	Table S2. PCR primers used in the qPCR analyses.
			5' primer	3' primer
		IL-6	CAGGAGCCCAGCTATGAACT	GAAGGCAGCAGGCAACAC
		TNFa	CAGCCTCTTCTCCTTCCTGAT	GCCAGAGGGCTGATTAGAGA
		NF-IL-6	CGTTCATGCAACGCCTGGT	AGTCCGCCTCGTAGTAGAAGT
		HPRT	TGACCTTGATTTATTTTGCATACC	GGAGCAAGACGTTCAGTCCT
