# Supplementary material for: The Assembly of EDC4 and Dcp1a into Processing Bodies Is Critical for the Translational Regulation of IL-6
Source: PLoS One. 2015 May 13;10(5):e0123223. doi: 10.1371/journal.pone.0123223 (PMC4430274; doi:10.1371/journal.pone.0123223)
Supplement: S3 Table — (XLSX) [file pone.0123223.s004.xlsx]

## Sheet: Sheet1
	Table S3. PCR primers used in the qPCR analyses of miRNA.
			forward primer
		hsa-let7a	CGCGTGAGGTAGTAGGTTGT
		miR-191	GCGCAACGGAATCCCAAAAG
		miR-155	GCGCGGCTTAATGCTAATCGTGAT
		has-miR-365	Taqman MicroRNA Assays (applied biosystems) (Assay ID 001020)
		has-miR-191	Taqman MicroRNA Assays (applied biosystems) (Assay ID 002299)
		has-miR-146a	Taqman MicroRNA Assays (applied biosystems) (Assay ID 000468)
